# Supplementary material for: Mixed effects of a national protected area network on terrestrial and freshwater biodiversity
Source: Nat Commun. 2023 Sep 13;14:5426. doi: 10.1038/s41467-023-41073-4 (PMC10499833; doi:10.1038/s41467-023-41073-4)
Supplement: Supplementary file 2 — Supplementary data 1 [file 41467_2023_41073_MOESM2_ESM.csv]

Group	Species Latin Name	Variable	Effect mean	Support	Effect Direction	STI	Size	2019RLstatus
birds	Acanthis_flammea	Prot1_Year	-0,0087	0,09	negative	4,946161595	14	LC
birds	Acanthis_hornemanni	Prot1_Year	0,0175	0,94	positive	NA	14	LC
birds	Accipiter_gentilis	Prot1_Year	-0,0053	0,26	stable	8,193862324	1140	NT
birds	Accipiter_nisus	Prot1_Year	0,0105	0,88	stable	8,326539085	204	LC
birds	Acrocephalus_dumetorum	Prot1_Year	-0,0004	0,51	stable	4,680980283	12	LC
birds	Acrocephalus_palustris	Prot1_Year	0,012	0,86	stable	7,892587415	12	LC
birds	Acrocephalus_schoenobaenus	Prot1_Year	0,0167	1	positive	7,377076451	12	NT
birds	Acrocephalus_scirpaceus	Prot1_Year	0,0157	0,93	positive	9,590670524	13	LC
birds	Actitis_hypoleucos	Prot1_Year	-0,0109	0,04	negative	7,598859262	48	LC
birds	Aegithalos_caudatus	Prot1_Year	0,0068	0,78	stable	9,041556256	8	LC
birds	Alauda_arvensis	Prot1_Year	0,0183	0,99	positive	8,406518839	37	NT
birds	Anthus_pratensis	Prot1_Year	0,0162	1	positive	6,306928952	18	LC
birds	Anthus_trivialis	Prot1_Year	0,0021	0,59	stable	7,436914132	23	LC
birds	Apus_apus	Prot1_Year	0,0068	0,86	stable	8,891692701	42	EN
birds	Aquila_chrysaetos	Prot1_Year	0,0085	0,78	stable	7,749669761	4383	VU
birds	Ardea_cinerea	Prot1_Year	0,0172	0,94	positive	8,293480037	1433	LC
birds	Asio_flammeus	Prot1_Year	0,0036	0,68	stable	5,637173102	295	LC
birds	Asio_otus	Prot1_Year	-0,0004	0,5	stable	8,639836237	256	LC
birds	Bombycilla_garrulus	Prot1_Year	-0,004	0,29	stable	0,767093759	60	LC
birds	Botaurus_stellaris	Prot1_Year	0,0081	0,79	stable	8,564451198	1231	LC
birds	Buteo_buteo	Prot1_Year	-0,001	0,46	stable	9,068261667	807	VU
birds	Buteo_lagopus	Prot1_Year	-0,0104	0,12	stable	0,801005821	948	EN
birds	Calcarius_lapponicus	Prot1_Year	0,0131	0,85	stable	-0,196115997	26	NT
birds	Calidris_alpina	Prot1_Year	0,0166	0,87	stable	4,77036793	49	NT
birds	Calidris_falcinellus	Prot1_Year	0,0062	0,77	stable	0,033591501	37	NT
birds	Calidris_pugnax	Prot1_Year	0,004	0,68	stable	4,289143414	141	CR
birds	Caprimulgus_europaeus	Prot1_Year	0,0015	0,55	stable	9,68461788	85	LC
birds	Carduelis_carduelis	Prot1_Year	0,0142	0,89	stable	9,889908506	18	LC
birds	Certhia_familiaris	Prot1_Year	-0,0052	0,23	stable	7,086732921	9	LC
birds	Charadrius_dubius	Prot1_Year	0,0031	0,61	stable	9,198663303	39	NT
birds	Charadrius_hiaticula	Prot1_Year	0,0121	0,88	stable	5,082179794	63	LC
birds	Chloris_chloris	Prot1_Year	-0,0055	0,24	stable	8,70087255	29	EN
birds	Circus_aeruginosus	Prot1_Year	0,007	0,75	stable	9,29947636	585	LC
birds	Circus_cyaneus	Prot1_Year	0,0103	0,88	stable	7,257883326	437	VU
birds	Coccothraustes_coccothraustes	Prot1_Year	0,022	0,99	positive	9,146729047	53	LC
birds	Columba_livia	Prot1_Year	-0,0079	0,24	stable	11,61140185	302	LC
birds	Columba_oenas	Prot1_Year	0,0251	0,99	positive	9,062360363	301	LC
birds	Columba_palumbus	Prot1_Year	-0,008	0,13	stable	8,705616337	501	LC
birds	Corvus_corax	Prot1_Year	0,0004	0,52	stable	8,330496175	1195	LC
birds	Corvus_corone_cornix	Prot1_Year	-0,0004	0,48	stable	8,545449068	525	LC
birds	Corvus_monedula	Prot1_Year	-0,0118	0,1	negative	9,420488647	225	LC
birds	Crex_crex	Prot1_Year	0,0098	0,83	stable	7,822443238	147	LC
birds	Cuculus_canorus	Prot1_Year	-0,0035	0,29	stable	8,554365192	112	LC
birds	Curruca_communis	Prot1_Year	0,0116	0,92	positive	8,95915605	15	NT
birds	Curruca_curruca	Prot1_Year	-0,0012	0,43	stable	7,544024525	12	LC
birds	Cyanistes_caeruleus	Prot1_Year	-0,01	0,11	stable	9,136078639	11	LC
birds	Delichon_urbicum	Prot1_Year	-0,0021	0,38	stable	8,654346336	17	EN
birds	Dendrocopos_leucotos	Prot1_Year	0,0153	0,91	positive	7,667293428	107	VU
birds	Dendrocopos_major	Prot1_Year	0,001	0,56	stable	8,379172233	90	LC
birds	Dendrocopos_minor	Prot1_Year	0,0155	0,93	positive	7,923167273	22	LC
birds	Dryocopus_martius	Prot1_Year	-0,0079	0,11	stable	7,180946544	380	LC
birds	Emberiza_citrinella	Prot1_Year	-0,0016	0,4	stable	7,423071673	30	LC
birds	Emberiza_hortulana	Prot1_Year	0,0013	0,56	stable	8,1939756	24	CR
birds	Erithacus_rubecula	Prot1_Year	-0,0108	0,06	negative	8,478469004	16	LC
birds	Erythrina_erythrina	Prot1_Year	0,0083	0,9	stable	5,914780297	23	NT
birds	Eudromias_morinellus	Prot1_Year	0,018	0,91	positive	2,029770951	109	VU
birds	Falco_columbarius	Prot1_Year	0,0094	0,86	stable	3,706690321	187	LC
birds	Falco_peregrinus	Prot1_Year	-0,0021	0,43	stable	9,384311178	889	VU
birds	Falco_subbuteo	Prot1_Year	0,0052	0,72	stable	9,115852902	211	LC
birds	Falco_tinnunculus	Prot1_Year	0,001	0,55	stable	8,723157443	175	LC
birds	Ficedula_hypoleuca	Prot1_Year	-0,0055	0,16	stable	6,469568051	13	LC
birds	Ficedula_parva	Prot1_Year	0,006	0,79	stable	7,528253529	10	LC
birds	Fringilla_coelebs	Prot1_Year	0,0087	0,83	stable	8,67028973	22	LC
birds	Fringilla_montifringilla	Prot1_Year	-0,0068	0,19	stable	2,260573206	22	NT
birds	Gallinago_gallinago	Prot1_Year	0,0044	0,79	stable	6,485556172	107	NT
birds	Garrulus_glandarius	Prot1_Year	-0,0038	0,28	stable	8,885780889	160	NT
birds	Grus_grus	Prot1_Year	0,0028	0,68	stable	5,198641213	4115	LC
birds	Haliaeetus_albicilla	Prot1_Year	0,0079	0,79	stable	5,9002846	4793	LC
birds	Hippolais_icterina	Prot1_Year	0,003	0,63	stable	7,145512832	14	LC
birds	Hirundo_rustica	Prot1_Year	0,0069	0,84	stable	8,796992692	19	VU
birds	Jynx_torquilla	Prot1_Year	0,0083	0,9	stable	8,155615815	38	NT
birds	Lagopus_lagopus	Prot1_Year	0,0039	0,72	stable	3,680029122	551	VU
birds	Lagopus_muta	Prot1_Year	0,0178	0,89	stable	3,091296819	449	LC
birds	Lanius_collurio	Prot1_Year	0,0099	0,89	stable	8,817147985	29	LC
birds	Lanius_excubitor	Prot1_Year	0,0072	0,78	stable	5,713129119	65	LC
birds	Limosa_lapponica	Prot1_Year	0,0127	0,85	stable	-1,600948814	246	NT
birds	Linaria_cannabina	Prot1_Year	-0,0031	0,38	stable	9,544374252	17	LC
birds	Locustella_fluviatilis	Prot1_Year	0,011	0,83	stable	7,447234011	20	LC
birds	Locustella_naevia	Prot1_Year	0,0061	0,72	stable	8,029788369	13	LC
birds	Lophophanes_cristatus	Prot1_Year	0,0103	0,95	positive	8,002033305	12	VU
birds	Loxia_curvirostra	Prot1_Year	-0,0158	0	negative	7,157085078	41	LC
birds	Loxia_leucoptera	Prot1_Year	-0,0092	0,15	stable	0,20271453	29	LC
birds	Loxia_pytyopsittacus	Prot1_Year	0,001	0,55	stable	3,131695547	56	LC
birds	Lullula_arborea	Prot1_Year	0,01	0,82	stable	9,944948385	29	NT
birds	Luscinia_luscinia	Prot1_Year	0,0193	0,97	positive	6,709090945	27	LC
birds	Luscinia_svecica	Prot1_Year	0,0066	0,76	stable	6,111241135	18	LC
birds	Lymnocryptes_minimus	Prot1_Year	0,0133	0,98	positive	1,776131877	55	LC
birds	Lyrurus_tetrix	Prot1_Year	0,0111	0,97	positive	4,817122467	1088	LC
birds	Motacilla_alba	Prot1_Year	-0,0004	0,49	stable	8,369294094	20	NT
birds	Motacilla_flava	Prot1_Year	0,0119	0,97	positive	8,446141622	19	LC
birds	Muscicapa_striata	Prot1_Year	0,0026	0,69	stable	8,517137714	16	LC
birds	Nucifraga_caryocatactes	Prot1_Year	0,0129	0,87	stable	6,801609388	190	LC
birds	Numenius_arquata	Prot1_Year	-0,0109	0,04	negative	6,396642677	725	NT
birds	Numenius_phaeopus	Prot1_Year	0,0216	1	positive	2,314157699	383	LC
birds	Oenanthe_oenanthe	Prot1_Year	0,0125	0,98	positive	8,267042512	23	LC
birds	Oriolus_oriolus	Prot1_Year	0,0029	0,62	stable	9,826101404	76	EN
birds	Pandion_haliaetus	Prot1_Year	-0,0031	0,36	stable	4,171992437	1528	LC
birds	Parus_major	Prot1_Year	-0,0131	0,01	negative	8,675315178	19	LC
birds	Passer_domesticus	Prot1_Year	-0,0003	0,48	stable	8,454005433	32	EN
birds	Passer_montanus	Prot1_Year	-0,0103	0,17	stable	9,387889494	23	LC
birds	Periparus_ater	Prot1_Year	-0,001	0,46	stable	8,58733191	9	LC
birds	Perisoreus_infaustus	Prot1_Year	-0,0017	0,43	stable	1,33029344	82	NT
birds	Pernis_apivorus	Prot1_Year	0,0051	0,7	stable	8,344475927	626	EN
birds	Phalaropus_lobatus	Prot1_Year	-0,002	0,42	stable	1,792703153	35	VU
birds	Phasianus_colchicus	Prot1_Year	-0,0135	0,07	negative	12,58277513	1088	NA
birds	Phoenicurus_phoenicurus	Prot1_Year	-0,0054	0,2	stable	7,858945054	15	LC
birds	Phylloscopus_collybita	Prot1_Year	-0,0171	0	negative	8,138793953	8	LC
birds	Phylloscopus_trochilus	Prot1_Year	-0,0118	0,18	stable	6,556027533	9	LC
birds	Pica_pica	Prot1_Year	-0,0092	0,09	negative	8,447644002	235	NT
birds	Picoides_tridactylus	Prot1_Year	0,0147	0,97	positive	4,477166386	66	LC
birds	Picus_canus	Prot1_Year	0,0015	0,54	stable	7,664911936	127	LC
birds	Pinicola_enucleator	Prot1_Year	-0,0007	0,47	stable	-0,390432141	51	LC
birds	Plectrophenax_nivalis	Prot1_Year	0,0162	0,87	stable	0,825810446	35	VU
birds	Pluvialis_apricaria	Prot1_Year	0,0275	1	positive	3,818143333	176	LC
birds	Poecile_cinctus	Prot1_Year	-0,0192	0,01	negative	-0,301218887	12	NT
birds	Poecile_montanus	Prot1_Year	-0,0011	0,43	stable	7,042943043	11	EN
birds	Porzana_porzana	Prot1_Year	0,0072	0,73	stable	8,069610975	56	LC
birds	Prunella_modularis	Prot1_Year	-0,0178	0	negative	7,391169572	19	LC
birds	Pyrrhula_pyrrhula	Prot1_Year	-0,0038	0,22	stable	7,298535838	29	LC
birds	Regulus_regulus	Prot1_Year	0,0085	0,92	positive	7,427506891	6	LC
birds	Rhadina_sibilatrix	Prot1_Year	0,0041	0,73	stable	7,437917732	10	LC
birds	Riparia_riparia	Prot1_Year	0,0035	0,68	stable	8,100027901	14	EN
birds	Saxicola_rubetra	Prot1_Year	0,0047	0,79	stable	7,070433036	17	VU
birds	Schoeniclus_pusillus	Prot1_Year	0,0039	0,67	stable	-0,8047271	15	LC
birds	Schoeniclus_rusticus	Prot1_Year	-0,0081	0,12	stable	1,514900914	19	NT
birds	Schoeniclus_schoeniclus	Prot1_Year	-0,0018	0,38	stable	7,236365868	19	VU
birds	Scolopax_rusticola	Prot1_Year	-0,0018	0,41	stable	7,048502301	312	LC
birds	Seicercus_trochiloides	Prot1_Year	0,0073	0,81	stable	5,968018109	7	LC
birds	Stercorarius_longicaudus	Prot1_Year	0,0127	0,84	stable	-0,155806036	276	NT
birds	Strix_uralensis	Prot1_Year	0,0049	0,68	stable	4,788504775	730	LC
birds	Sturnus_vulgaris	Prot1_Year	0,0161	0,96	positive	7,735688502	77	LC
birds	Surnia_ulula	Prot1_Year	-0,0096	0,16	stable	1,568986542	331	LC
birds	Sylvia_atricapilla	Prot1_Year	0,0035	0,67	stable	9,084345635	20	LC
birds	Sylvia_borin	Prot1_Year	0,0065	0,79	stable	7,589301973	20	LC
birds	Tarsiger_cyanurus	Prot1_Year	0,0142	0,9	positive	0,112584595	14	LC
birds	Tetrao_urogallus	Prot1_Year	-0,0085	0,1	stable	5,160053928	2931	LC
birds	Tetrastes_bonasia	Prot1_Year	-0,0085	0,08	negative	5,744428941	370	VU
birds	Tringa_erythropus	Prot1_Year	0,0176	0,99	positive	-0,766068406	168	NT
birds	Tringa_glareola	Prot1_Year	0,0034	0,69	stable	3,663082081	68	NT
birds	Tringa_nebularia	Prot1_Year	0,0117	0,98	positive	2,225403685	174	NT
birds	Tringa_ochropus	Prot1_Year	-0,0213	0	negative	5,189429637	80	LC
birds	Tringa_totanus	Prot1_Year	0,0135	0,94	positive	8,80132678	107	NT
birds	Troglodytes_troglodytes	Prot1_Year	-0,0094	0,09	negative	8,968211372	10	LC
birds	Turdus_iliacus	Prot1_Year	-0,0188	0	negative	3,908547964	60	LC
birds	Turdus_merula	Prot1_Year	-0,0102	0,09	negative	8,969483913	101	LC
birds	Turdus_philomelos	Prot1_Year	-0,0182	0	negative	7,754969933	69	LC
birds	Turdus_pilaris	Prot1_Year	-0,0022	0,38	stable	5,8542964	106	LC
birds	Turdus_torquatus	Prot1_Year	0,0062	0,7	stable	6,637835712	101	VU
birds	Turdus_viscivorus	Prot1_Year	0,0136	0,99	positive	8,552797674	115	LC
birds	Vanellus_vanellus	Prot1_Year	0,0073	0,86	stable	7,484016445	206	LC
mammals	Alces_alces	Prot1_Year	-0,0034	0,06	negative	3,950685128	356998,16	LC
mammals	Canis_lupus	Prot1_Year	0,0088	0,96	positive	7,552936909	32183,33	EN
mammals	Capreolus_capreolus	Prot1_Year	0,003	0,74	stable	8,247944624	22500	LC
mammals	Dama_dama	Prot1_Year	-0,007	0,24	stable	11,91042581	52375	LC
mammals	Gulo_gulo	Prot1_Year	-0,0008	0,43	stable	0,704902987	17012,56	EN
mammals	Lepus_europaeus	Prot1_Year	0,0024	0,75	stable	9,134647885	3740	LC
mammals	Lepus_timidus	Prot1_Year	-0,0016	0,32	stable	4,413704826	3048	LC
mammals	Lutra_lutra	Prot1_Year	0,0009	0,66	stable	8,280439813	8785,14	LC
mammals	Lynx_lynx	Prot1_Year	0,0023	0,79	stable	4,929221922	17950	LC
mammals	Meles_meles	Prot1_Year	0,0002	0,51	stable	8,72169601	13000	LC
mammals	Mustela_erminea	Prot1_Year	-0,0001	0,48	stable	7,021218297	119,38	LC
mammals	Mustela_nivalis	Prot1_Year	0,0016	0,78	stable	8,359016031	103,88	LC
mammals	Mustela_putorius	Prot1_Year	-0,0006	0,47	stable	9,241129901	915,37	VU
mammals	Neovison_vison	Prot1_Year	-0,0025	0,17	stable	NA	1150	LC
mammals	Nyctereutes_procyonoides	Prot1_Year	0,003	0,85	stable	NA	4040	LC
mammals	Odocoileus_virginianus	Prot1_Year	-0,007	0,03	negative	NA	55508,56	LC
mammals	Ondatra_zibethicus	Prot1_Year	-0,0055	0,3	stable	NA	1065,75	LC
mammals	Pteromys_volans	Prot1_Year	-0,0012	0,46	stable	3,492858634	143,75	VU
mammals	Rangifer_tarandus_fennicus	Prot1_Year	0,0089	0,92	positive	1,430451332	86033,98	NT
mammals	Sciurus_vulgaris	Prot1_Year	-0,0002	0,48	stable	7,878821142	333	LC
mammals	Sus_scrofa	Prot1_Year	-0,0074	0,22	stable	9,958205442	96118,09	LC
mammals	Vulpes_lagopus	Prot1_Year	0,0024	0,86	stable	-0,827399012	3584,37	CR
mammals	Vulpes_vulpes	Prot1_Year	0,0058	0,97	positive	8,510007919	5476,17	LC
phytoplankton	Acanthoceras_zachariasii	Prot1_Year	0,0201	1	positive	NA	6	NA
phytoplankton	Achnanthidium_minutissimum	Prot1_Year	0,0001	0,51	stable	NA	4,2	NA
phytoplankton	Actinastrum_hantzschii	Prot1_Year	-0,0008	0,46	stable	NA	5,2	NA
phytoplankton	Acutodesmus_acuminatus	Prot1_Year	0,0001	0,5	stable	NA	4,5	NA
phytoplankton	Acutodesmus_obliquus	Prot1_Year	-0,0001	0,49	stable	NA	4,5	NA
phytoplankton	Amphiprora_paludosa	Prot1_Year	0,0032	0,68	stable	NA	NA	NA
phytoplankton	Anabaena_planctonica	Prot1_Year	-0,0021	0,35	stable	NA	8,8	NA
phytoplankton	Anathece_bachmannii	Prot1_Year	0	0,49	stable	NA	NA	NA
phytoplankton	Anathece_clathrata	Prot1_Year	0,0013	0,59	stable	NA	NA	NA
phytoplankton	Anathece_minutissima	Prot1_Year	-0,0018	0,38	stable	NA	0,7	NA
phytoplankton	Anathece_smithii	Prot1_Year	-0,0009	0,45	stable	NA	NA	NA
phytoplankton	Ankistrodesmus_falcatus	Prot1_Year	-0,0044	0,25	stable	NA	4,1	NA
phytoplankton	Ankistrodesmus_fusiformis	Prot1_Year	-0,0044	0,23	stable	NA	4,5	NA
phytoplankton	Ankyra_judayi	Prot1_Year	-0,0015	0,37	stable	NA	4,4	NA
phytoplankton	Aphanizomenon_flexuosum	Prot1_Year	-0,0082	0,13	stable	NA	NA	NA
phytoplankton	Aphanizomenon_flosaquae	Prot1_Year	0,0057	0,86	stable	NA	1,3	NA
phytoplankton	Aphanizomenon_gracile	Prot1_Year	-0,0055	0,17	stable	NA	6,3	NA
phytoplankton	Aphanizomenon_klebahnii	Prot1_Year	-0,0002	0,49	stable	NA	NA	NA
phytoplankton	Aphanizomenon_skujae	Prot1_Year	-0,0085	0,13	stable	NA	5,8	NA
phytoplankton	Aphanizomenon_yezoense	Prot1_Year	0,0008	0,55	stable	NA	NA	NA
phytoplankton	Aphanocapsa_delicatissima	Prot1_Year	-0,0014	0,4	stable	NA	2,5	NA
phytoplankton	Aphanocapsa_elachista	Prot1_Year	-0,0044	0,24	stable	NA	5,4	NA
phytoplankton	Aphanocapsa_holsatica	Prot1_Year	-0,0005	0,48	stable	NA	4	NA
phytoplankton	Aphanocapsa_incerta	Prot1_Year	0,0055	0,82	stable	NA	1,7	NA
phytoplankton	Aphanocapsa_planctonica	Prot1_Year	-0,0025	0,34	stable	NA	NA	NA
phytoplankton	Asterionella_formosa	Prot1_Year	0,0009	0,56	stable	NA	5,5	NA
phytoplankton	Aulacoseira_alpigena	Prot1_Year	0,0026	0,71	stable	NA	5,7	NA
phytoplankton	Aulacoseira_ambigua	Prot1_Year	0,0017	0,63	stable	NA	6,7	NA
phytoplankton	Aulacoseira_distans	Prot1_Year	0,0066	0,93	positive	NA	5,7	NA
phytoplankton	Aulacoseira_granulata	Prot1_Year	0,0062	0,88	stable	NA	6,2	NA
phytoplankton	Aulacoseira_islandica	Prot1_Year	0,001	0,6	stable	NA	7,8	NA
phytoplankton	Aulacoseira_italica	Prot1_Year	0,0063	0,9	stable	NA	7,5	NA
phytoplankton	Aulacoseira_lirata	Prot1_Year	0,0029	0,68	stable	NA	5,8	NA
phytoplankton	Aulacoseira_muzzanensis	Prot1_Year	0,0001	0,5	stable	NA	NA	NA
phytoplankton	Aulacoseira_subarctica	Prot1_Year	-0,0051	0,19	stable	NA	5,7	NA
phytoplankton	Aulomonas_purdyi	Prot1_Year	0,0044	0,81	stable	NA	3,9	NA
phytoplankton	Belonastrum_berolinensis	Prot1_Year	-0,0045	0,19	stable	NA	NA	NA
phytoplankton	Bicoeca_cylindrica	Prot1_Year	-0,0025	0,34	stable	NA	NA	NA
phytoplankton	Bicosoeca_ainikkiae	Prot1_Year	0,0094	0,96	positive	NA	7	NA
phytoplankton	Bicosoeca_conica	Prot1_Year	-0,0026	0,37	stable	NA	NA	NA
phytoplankton	Bicosoeca_lacustris	Prot1_Year	-0,005	0,24	stable	NA	5,6	NA
phytoplankton	Bicosoeca_mitra	Prot1_Year	0,0068	0,88	stable	NA	NA	NA
phytoplankton	Bicosoeca_planctonica	Prot1_Year	-0,0003	0,49	stable	NA	5,6	NA
phytoplankton	Binuclearia_lauterbornii	Prot1_Year	0,0025	0,65	stable	NA	0,1	NA
phytoplankton	Bitrichia_chodatii	Prot1_Year	-0,0058	0,09	negative	NA	5,2	NA
phytoplankton	Botryococcus_braunii	Prot1_Year	-0,0009	0,41	stable	NA	8,7	NA
phytoplankton	Botryococcus_neglectus	Prot1_Year	0,0003	0,51	stable	NA	NA	NA
phytoplankton	Botryococcus_terribilis	Prot1_Year	-0,0019	0,39	stable	NA	NA	NA
phytoplankton	Catena_viridis	Prot1_Year	0,0015	0,6	stable	NA	NA	NA
phytoplankton	Centritractus_africanus	Prot1_Year	0,0005	0,52	stable	NA	NA	NA
phytoplankton	Centritractus_belonophorus	Prot1_Year	-0,0049	0,2	stable	NA	6,1	NA
phytoplankton	Ceratium_furcoides	Prot1_Year	0,0009	0,57	stable	NA	NA	NA
phytoplankton	Ceratium_hirundinella	Prot1_Year	0,0004	0,53	stable	NA	7,4	NA
phytoplankton	Ceratium_rhomvoides	Prot1_Year	-0,0029	0,37	stable	NA	NA	NA
phytoplankton	Chimonodinium_lomnickii	Prot1_Year	0,0051	0,76	stable	NA	NA	NA
phytoplankton	Chlamydocapsa_ampla	Prot1_Year	-0,002	0,39	stable	NA	7,9	NA
phytoplankton	Chlamydocapsa_planctonica	Prot1_Year	-0,0021	0,35	stable	NA	7,5	NA
phytoplankton	Chlorogonium_minimum	Prot1_Year	-0,0023	0,37	stable	NA	4,5	NA
phytoplankton	Chlorotetraedron_incus	Prot1_Year	0,0001	0,5	stable	NA	7,9	NA
phytoplankton	Chroococcus_aphanocapsoides	Prot1_Year	-0,003	0,35	stable	NA	2,1	NA
phytoplankton	Chroococcus_microscopicus	Prot1_Year	-0,0065	0,15	stable	NA	2,8	NA
phytoplankton	Chroococcus_minimus	Prot1_Year	-0,0008	0,45	stable	NA	1,9	NA
phytoplankton	Chroococcus_minutus	Prot1_Year	0,0007	0,55	stable	NA	6	NA
phytoplankton	Chroococcus_turgidus	Prot1_Year	0,0019	0,62	stable	NA	6,3	NA
phytoplankton	Chrysastrella_furcata	Prot1_Year	0	0,51	stable	NA	NA	NA
phytoplankton	Chrysidiastrum_catenatum	Prot1_Year	-0,0055	0,11	stable	NA	7,4	NA
phytoplankton	Chrysochromulina_parva	Prot1_Year	-0,007	0,12	stable	NA	1,5	NA
phytoplankton	Chrysococcus_biporus	Prot1_Year	0,0058	0,81	stable	NA	6,3	NA
phytoplankton	Chrysococcus_cordiformis	Prot1_Year	-0,0047	0,18	stable	NA	5,3	NA
phytoplankton	Chrysococcus_ornatus	Prot1_Year	-0,0018	0,37	stable	NA	NA	NA
phytoplankton	Chrysococcus_rufescens	Prot1_Year	-0,0023	0,37	stable	NA	6,2	NA
phytoplankton	Chrysolykos_planctonicus	Prot1_Year	-0,0117	0,01	negative	NA	4,7	NA
phytoplankton	Chrysolykos_skujae	Prot1_Year	-0,004	0,29	stable	NA	3,4	NA
phytoplankton	Closteriopsis_longissima	Prot1_Year	0,0027	0,66	stable	NA	6,5	NA
phytoplankton	Closterium_aciculare	Prot1_Year	0,0015	0,57	stable	NA	8,1	NA
phytoplankton	Closterium_acutum	Prot1_Year	0,0067	0,92	positive	NA	6,6	NA
phytoplankton	Closterium_gracile	Prot1_Year	-0,003	0,28	stable	NA	7,5	NA
phytoplankton	Closterium_jenneri	Prot1_Year	0,0001	0,5	stable	NA	NA	NA
phytoplankton	Closterium_kuetzingii	Prot1_Year	0,0013	0,57	stable	NA	10,7	NA
phytoplankton	Closterium_macilentum	Prot1_Year	0,0021	0,61	stable	NA	10,6	NA
phytoplankton	Closterium_pronum	Prot1_Year	0,0071	0,92	positive	NA	8,9	NA
phytoplankton	Coelastrum_astroideum	Prot1_Year	-0,0042	0,24	stable	NA	4,1	NA
phytoplankton	Coelastrum_cambricum	Prot1_Year	-0,0087	0,09	negative	NA	9,4	NA
phytoplankton	Coelastrum_microporum	Prot1_Year	-0,0007	0,46	stable	NA	6,4	NA
phytoplankton	Coelomoron_pusillum	Prot1_Year	0,003	0,65	stable	NA	2,4	NA
phytoplankton	Colacium_vesiculosum	Prot1_Year	0,0005	0,53	stable	NA	7	NA
phytoplankton	Cosmarium_abbreviatum	Prot1_Year	0,0008	0,56	stable	NA	NA	NA
phytoplankton	Cosmarium_bioculatum	Prot1_Year	-0,0016	0,36	stable	NA	6,8	NA
phytoplankton	Cosmarium_blyttii	Prot1_Year	0,0009	0,56	stable	NA	NA	NA
phytoplankton	Cosmarium_contractum	Prot1_Year	-0,0048	0,21	stable	NA	NA	NA
phytoplankton	Cosmarium_depressum	Prot1_Year	0,0027	0,66	stable	NA	NA	NA
phytoplankton	Cosmarium_formosulum	Prot1_Year	0,0037	0,69	stable	NA	10,2	NA
phytoplankton	Cosmarium_impressulum	Prot1_Year	0,0029	0,67	stable	NA	8,2	NA
phytoplankton	Cosmarium_phaseolus	Prot1_Year	0,0031	0,7	stable	NA	9,1	NA
phytoplankton	Cosmarium_punctulatum	Prot1_Year	-0,0063	0,17	stable	NA	9,4	NA
phytoplankton	Cosmarium_pygmaeum	Prot1_Year	-0,0032	0,33	stable	NA	6,1	NA
phytoplankton	Cosmarium_regnesii	Prot1_Year	0,001	0,55	stable	NA	NA	NA
phytoplankton	Cosmarium_turpinii	Prot1_Year	0,0005	0,52	stable	NA	NA	NA
phytoplankton	Crucigenia_fenestrata	Prot1_Year	-0,0053	0,22	stable	NA	4,3	NA
phytoplankton	Crucigenia_quadrata	Prot1_Year	-0,0039	0,25	stable	NA	3,8	NA
phytoplankton	Crucigenia_tetrapedia	Prot1_Year	0,003	0,74	stable	NA	4,2	NA
phytoplankton	Cryptomonas_curvata	Prot1_Year	0,0012	0,56	stable	NA	8,5	NA
phytoplankton	Cryptomonas_czosnowskii	Prot1_Year	-0,0011	0,44	stable	NA	NA	NA
phytoplankton	Cryptomonas_erosa	Prot1_Year	-0,004	0,29	stable	NA	3,2	NA
phytoplankton	Cryptomonas_marssonii	Prot1_Year	-0,0045	0,2	stable	NA	6,1	NA
phytoplankton	Cryptomonas_reflexa	Prot1_Year	0,0007	0,53	stable	NA	NA	NA
phytoplankton	Cyanodictyon_filiforme	Prot1_Year	-0,0015	0,41	stable	NA	NA	NA
phytoplankton	Cyanodictyon_iac	Prot1_Year	-0,0017	0,42	stable	NA	NA	NA
phytoplankton	Cyanodictyon_imperfectum	Prot1_Year	0,0018	0,62	stable	NA	1,9	NA
phytoplankton	Cyanodictyon_planctonicum	Prot1_Year	0,0005	0,51	stable	NA	2,3	NA
phytoplankton	Cyanodictyon_reticulatum	Prot1_Year	-0,0014	0,4	stable	NA	5,7	NA
phytoplankton	Cyanonephron_styloides	Prot1_Year	0,0022	0,63	stable	NA	3,3	NA
phytoplankton	Cyclostephanos_dubius	Prot1_Year	-0,0007	0,46	stable	NA	8,1	NA
phytoplankton	Cyclotella_glomerata	Prot1_Year	-0,0014	0,42	stable	NA	4,9	NA
phytoplankton	Cyclotella_meneghiniana	Prot1_Year	0,0018	0,62	stable	NA	7,7	NA
phytoplankton	Cyclotella_praetermissa	Prot1_Year	0,0013	0,55	stable	NA	7,1	NA
phytoplankton	Cyclotella_radiosa	Prot1_Year	-0,0016	0,38	stable	NA	7,8	NA
phytoplankton	Cyclotella_rossii	Prot1_Year	-0,0012	0,43	stable	NA	NA	NA
phytoplankton	Cyclotella_stelligera	Prot1_Year	-0,0007	0,44	stable	NA	6,7	NA
phytoplankton	Desmarella_moniliformis	Prot1_Year	0,002	0,64	stable	NA	3,3	NA
phytoplankton	Desmodesmus_abundans	Prot1_Year	-0,0003	0,5	stable	NA	3,1	NA
phytoplankton	Desmodesmus_aculeolatus	Prot1_Year	-0,0011	0,42	stable	NA	NA	NA
phytoplankton	Desmodesmus_armatus	Prot1_Year	-0,0006	0,45	stable	NA	4,9	NA
phytoplankton	Desmodesmus_bicellularis	Prot1_Year	0,0111	0,96	positive	NA	3,5	NA
phytoplankton	Desmodesmus_brasiliensis	Prot1_Year	-0,0005	0,45	stable	NA	5,6	NA
phytoplankton	Desmodesmus_communis	Prot1_Year	-0,0012	0,43	stable	NA	4,9	NA
phytoplankton	Desmodesmus_denticulatus	Prot1_Year	0,0016	0,6	stable	NA	4,4	NA
phytoplankton	Desmodesmus_granulatus	Prot1_Year	0,0032	0,69	stable	NA	NA	NA
phytoplankton	Desmodesmus_insignis	Prot1_Year	0,0044	0,71	stable	NA	NA	NA
phytoplankton	Desmodesmus_intermedius	Prot1_Year	0,0027	0,63	stable	NA	4,1	NA
phytoplankton	Desmodesmus_maximus	Prot1_Year	0,0063	0,84	stable	NA	5,9	NA
phytoplankton	Desmodesmus_opoliensis	Prot1_Year	0,01	0,96	positive	NA	5,3	NA
phytoplankton	Desmodesmus_serratus	Prot1_Year	-0,0025	0,33	stable	NA	3,4	NA
phytoplankton	Diatoma_tenuis	Prot1_Year	0,0013	0,6	stable	NA	6,4	NA
phytoplankton	Dichotomococcus_curvatus	Prot1_Year	-0,0018	0,4	stable	NA	NA	NA
phytoplankton	Dimorphococcus_lunatus	Prot1_Year	0,0041	0,75	stable	NA	NA	NA
phytoplankton	Dinobryon_acuminatum	Prot1_Year	-0,004	0,18	stable	NA	4,6	NA
phytoplankton	Dinobryon_bavaricum	Prot1_Year	0,0007	0,56	stable	NA	5,4	NA
phytoplankton	Dinobryon_borgei	Prot1_Year	-0,0055	0,1	negative	NA	3,2	NA
phytoplankton	Dinobryon_crenulatum	Prot1_Year	-0,0114	0,01	negative	NA	6	NA
phytoplankton	Dinobryon_cylindricum	Prot1_Year	0,0016	0,63	stable	NA	5,9	NA
phytoplankton	Dinobryon_divergens	Prot1_Year	-0,0002	0,49	stable	NA	5,1	NA
phytoplankton	Dinobryon_sertularia	Prot1_Year	0,0005	0,53	stable	NA	7,1	NA
phytoplankton	Dinobryon_sociale	Prot1_Year	0,0032	0,77	stable	NA	5,7	NA
phytoplankton	Dinobryon_suecicum	Prot1_Year	-0,0082	0,02	negative	NA	4,3	NA
phytoplankton	Dinobryon_vanhoeffenii	Prot1_Year	-0,001	0,45	stable	NA	NA	NA
phytoplankton	Elakatothrix_gelatinosa	Prot1_Year	-0,0044	0,21	stable	NA	8,1	NA
phytoplankton	Elakatothrix_genevensis	Prot1_Year	0,0004	0,51	stable	NA	4,9	NA
phytoplankton	Entomoneis_ornata	Prot1_Year	-0,003	0,34	stable	NA	9,5	NA
phytoplankton	Epipyxis_utriculus	Prot1_Year	-0,0001	0,51	stable	NA	5,8	NA
phytoplankton	Euastrum_bidentatum	Prot1_Year	-0,0031	0,31	stable	NA	NA	NA
phytoplankton	Euastrum_denticulatum	Prot1_Year	0,0018	0,6	stable	NA	NA	NA
phytoplankton	Euastrum_elegans	Prot1_Year	-0,0068	0,17	stable	NA	NA	NA
phytoplankton	Eudorina_elegans	Prot1_Year	0,0014	0,62	stable	NA	7,6	NA
phytoplankton	Euglena_allorgei	Prot1_Year	-0,001	0,46	stable	NA	NA	NA
phytoplankton	Euglena_texta	Prot1_Year	0,0025	0,63	stable	NA	NA	NA
phytoplankton	Euglena_viridis	Prot1_Year	-0,005	0,25	stable	NA	8,6	NA
phytoplankton	Euglenaformis_proxima	Prot1_Year	-0,0021	0,38	stable	NA	NA	NA
phytoplankton	Eunotia_zasuminensis	Prot1_Year	-0,0021	0,35	stable	NA	NA	NA
phytoplankton	Fragilaria_capucina	Prot1_Year	-0,0013	0,4	stable	NA	6,8	NA
phytoplankton	Fragilaria_construens	Prot1_Year	0,0001	0,5	stable	NA	5,4	NA
phytoplankton	Fragilaria_crotonensis	Prot1_Year	0,0078	0,96	positive	NA	6,6	NA
phytoplankton	Fragilaria_radians	Prot1_Year	-0,0062	0,19	stable	NA	NA	NA
phytoplankton	Fragilariforma_virescens	Prot1_Year	0,0026	0,61	stable	NA	NA	NA
phytoplankton	Franceia_droescheri	Prot1_Year	-0,002	0,38	stable	NA	7,2	NA
phytoplankton	Franceia_ovalis	Prot1_Year	-0,0036	0,3	stable	NA	7	NA
phytoplankton	Fusola_viridis	Prot1_Year	-0,0049	0,25	stable	NA	5,9	NA
phytoplankton	Gloeobotrys_limneticus	Prot1_Year	-0,0087	0,07	negative	NA	NA	NA
phytoplankton	Gloeotila_fennica	Prot1_Year	-0,0014	0,4	stable	NA	NA	NA
phytoplankton	Golenkinia_radiata	Prot1_Year	-0,0043	0,26	stable	NA	6,7	NA
phytoplankton	Goniochloris_mutica	Prot1_Year	-0,0097	0,07	negative	NA	5,7	NA
phytoplankton	Goniochloris_smithii	Prot1_Year	0,0039	0,72	stable	NA	NA	NA
phytoplankton	Gonium_pectorale	Prot1_Year	-0,0002	0,5	stable	NA	6,4	NA
phytoplankton	Gonyostomum_latum	Prot1_Year	-0,0015	0,42	stable	NA	NA	NA
phytoplankton	Gonyostomum_semen	Prot1_Year	0,007	0,94	positive	NA	9,6	NA
phytoplankton	Gregiochloris_lacustris	Prot1_Year	-0,0038	0,29	stable	NA	NA	NA
phytoplankton	Gymnodinium_fuscum	Prot1_Year	0,0003	0,52	stable	NA	4	NA
phytoplankton	Gymnodinium_mirabile	Prot1_Year	-0,0044	0,3	stable	NA	NA	NA
phytoplankton	Gymnodinium_uberrimum	Prot1_Year	-0,0047	0,18	stable	NA	NA	NA
phytoplankton	Gyrodinium_helveticum	Prot1_Year	0,0002	0,51	stable	NA	NA	NA
phytoplankton	Gyromitus_cordiformis	Prot1_Year	-0,0044	0,16	stable	NA	6,9	NA
phytoplankton	Hariotina_reticulata	Prot1_Year	0,0065	0,85	stable	NA	6,4	NA
phytoplankton	Hindakia_tetrachotoma	Prot1_Year	0,0044	0,74	stable	NA	NA	NA
phytoplankton	Hyalotheca_dissiliens	Prot1_Year	-0,0011	0,46	stable	NA	NA	NA
phytoplankton	Katablepharis_ovalis	Prot1_Year	-0,0112	0,02	negative	NA	5	NA
phytoplankton	Kephyrion_boreale	Prot1_Year	-0,0063	0,09	negative	NA	NA	NA
phytoplankton	Kephyrion_cupuliforme	Prot1_Year	-0,0171	0,01	negative	NA	NA	NA
phytoplankton	Kephyrion_littorale	Prot1_Year	-0,0035	0,29	stable	NA	4,5	NA
phytoplankton	Kephyrion_ovale	Prot1_Year	-0,0097	0,02	negative	NA	3,8	NA
phytoplankton	Kephyrion_rubri.claustri	Prot1_Year	-0,0008	0,45	stable	NA	3,7	NA
phytoplankton	Kephyrion_skujae	Prot1_Year	-0,0133	0	negative	NA	NA	NA
phytoplankton	Keratococcus_suecicus	Prot1_Year	-0,0017	0,39	stable	NA	2,7	NA
phytoplankton	Kirchneriella_lunaris	Prot1_Year	-0,0007	0,45	stable	NA	4,8	NA
phytoplankton	Kirchneriella_obesa	Prot1_Year	0,0047	0,78	stable	NA	4,2	NA
phytoplankton	Koliella_longiseta	Prot1_Year	-0,0047	0,18	stable	NA	4,3	NA
phytoplankton	Komma_caudata	Prot1_Year	0,0046	0,72	stable	NA	4,6	NA
phytoplankton	Lacunastrum_gracillimum	Prot1_Year	0,0011	0,58	stable	NA	3	NA
phytoplankton	Lagerheimia_ciliata	Prot1_Year	-0,009	0,12	stable	NA	7,1	NA
phytoplankton	Lagerheimia_citriformis	Prot1_Year	-0,0038	0,3	stable	NA	0,7	NA
phytoplankton	Lagerheimia_genevensis	Prot1_Year	0,001	0,58	stable	NA	4,2	NA
phytoplankton	Lemmermannia_komarekii	Prot1_Year	-0,003	0,31	stable	NA	NA	NA
phytoplankton	Lepocinclis_acus	Prot1_Year	-0,0001	0,49	stable	NA	8,7	NA
phytoplankton	Lepocinclis_oxyuris	Prot1_Year	-0,0005	0,47	stable	NA	NA	NA
phytoplankton	Limnococcus_limneticus	Prot1_Year	-0,0096	0,04	negative	NA	5,6	NA
phytoplankton	Limnothrix_planctonica	Prot1_Year	-0,0012	0,42	stable	NA	6,1	NA
phytoplankton	Limnothrix_redekei	Prot1_Year	-0,0044	0,26	stable	NA	5,4	NA
phytoplankton	Mallomonas_akrokomos	Prot1_Year	0,0028	0,74	stable	NA	6,4	NA
phytoplankton	Mallomonas_allorgei	Prot1_Year	-0,0004	0,46	stable	NA	NA	NA
phytoplankton	Mallomonas_caudata	Prot1_Year	-0,0008	0,43	stable	NA	8	NA
phytoplankton	Mallomonas_crassisquama	Prot1_Year	0,002	0,66	stable	NA	NA	NA
phytoplankton	Mallomonas_ploesslii	Prot1_Year	-0,005	0,21	stable	NA	NA	NA
phytoplankton	Mallomonas_punctifera	Prot1_Year	0,0075	0,95	positive	NA	8	NA
phytoplankton	Mallomonas_tonsurata	Prot1_Year	0,0048	0,84	stable	NA	6,5	NA
phytoplankton	Melosira_varians	Prot1_Year	0,0031	0,71	stable	NA	8,3	NA
phytoplankton	Merismopedia_glauca	Prot1_Year	-0,0071	0,16	stable	NA	4	NA
phytoplankton	Merismopedia_minutissima	Prot1_Year	0,0033	0,67	stable	NA	NA	NA
phytoplankton	Merismopedia_punctata	Prot1_Year	0,0028	0,66	stable	NA	3,5	NA
phytoplankton	Merismopedia_tenuissima	Prot1_Year	0,0018	0,6	stable	NA	1,5	NA
phytoplankton	Merismopedia_warmingiana	Prot1_Year	0,0037	0,81	stable	NA	1,7	NA
phytoplankton	Micractinium_pusillum	Prot1_Year	-0,0067	0,12	stable	NA	5,2	NA
phytoplankton	Microcystis_aeruginosa	Prot1_Year	-0,0022	0,34	stable	NA	4,1	NA
phytoplankton	Microcystis_botrys	Prot1_Year	0,0009	0,54	stable	NA	NA	NA
phytoplankton	Microcystis_flos.aquae	Prot1_Year	0,0019	0,62	stable	NA	10,2	NA
phytoplankton	Microcystis_ichthyoblabe	Prot1_Year	-0,0013	0,45	stable	NA	NA	NA
phytoplankton	Microcystis_novacekii	Prot1_Year	-0,001	0,46	stable	NA	NA	NA
phytoplankton	Microcystis_viridis	Prot1_Year	0,0013	0,57	stable	NA	9,8	NA
phytoplankton	Microcystis_wesenbergii	Prot1_Year	0,0072	0,91	positive	NA	6,8	NA
phytoplankton	Monas_coronifera	Prot1_Year	-0,0026	0,35	stable	NA	NA	NA
phytoplankton	Monochrysis_aphanaster	Prot1_Year	-0,0062	0,14	stable	NA	NA	NA
phytoplankton	Monochrysis_parva	Prot1_Year	0,0033	0,7	stable	NA	NA	NA
phytoplankton	Monomorphina_pyrum	Prot1_Year	-0,0086	0,08	negative	NA	NA	NA
phytoplankton	Monoraphidium_arcuatum	Prot1_Year	0,004	0,72	stable	NA	2,9	NA
phytoplankton	Monoraphidium_circinale	Prot1_Year	-0,0105	0,05	negative	NA	3,6	NA
phytoplankton	Monoraphidium_contortum	Prot1_Year	-0,0038	0,22	stable	NA	2,9	NA
phytoplankton	Monoraphidium_convolutum	Prot1_Year	0,0005	0,54	stable	NA	3,9	NA
phytoplankton	Monoraphidium_dybowskii	Prot1_Year	-0,0014	0,38	stable	NA	4,8	NA
phytoplankton	Monoraphidium_griffithii	Prot1_Year	-0,0041	0,22	stable	NA	5	NA
phytoplankton	Monoraphidium_komarkovae	Prot1_Year	-0,0006	0,45	stable	NA	5	NA
phytoplankton	Monoraphidium_minutum	Prot1_Year	-0,01	0,02	negative	NA	3,5	NA
phytoplankton	Monoraphidium_mirabile	Prot1_Year	-0,0038	0,24	stable	NA	5,3	NA
phytoplankton	Monoraphidium_tortile	Prot1_Year	-0,0037	0,28	stable	NA	2	NA
phytoplankton	Mychonastes_elegans	Prot1_Year	-0,0042	0,23	stable	NA	NA	NA
phytoplankton	Mychonastes_jurisii	Prot1_Year	0,001	0,55	stable	NA	NA	NA
phytoplankton	Naiadinium_polonicum	Prot1_Year	0,0012	0,55	stable	NA	NA	NA
phytoplankton	Nephrochlamys_rostrata	Prot1_Year	0,001	0,54	stable	NA	NA	NA
phytoplankton	Nephrochlamys_willeana	Prot1_Year	0,0034	0,68	stable	NA	4,3	NA
phytoplankton	Nephrocytium_agardhianum	Prot1_Year	-0,0056	0,16	stable	NA	6,6	NA
phytoplankton	Nephrocytium_limneticum	Prot1_Year	0,0017	0,6	stable	NA	6,9	NA
phytoplankton	Nephrocytium_lunatum	Prot1_Year	-0,003	0,32	stable	NA	5,8	NA
phytoplankton	Nephroselmis_olivacea	Prot1_Year	-0,0013	0,41	stable	NA	4,9	NA
phytoplankton	Nitzschia_acicularis	Prot1_Year	0,0063	0,89	stable	NA	5,6	NA
phytoplankton	Nitzschia_holsatica	Prot1_Year	0,001	0,56	stable	NA	4,8	NA
phytoplankton	Oocystis_borgei	Prot1_Year	-0,0001	0,5	stable	NA	6,6	NA
phytoplankton	Oocystis_lacustris	Prot1_Year	-0,003	0,32	stable	NA	6,1	NA
phytoplankton	Oocystis_marssonii	Prot1_Year	0,0027	0,65	stable	NA	5,1	NA
phytoplankton	Oocystis_parva	Prot1_Year	-0,0041	0,26	stable	NA	5	NA
phytoplankton	Oocystis_rhomboidea	Prot1_Year	-0,0031	0,25	stable	NA	4	NA
phytoplankton	Oocystis_submarina	Prot1_Year	0,0008	0,54	stable	NA	5,7	NA
phytoplankton	Ophiocytium_capitatum	Prot1_Year	-0,0024	0,35	stable	NA	7,7	NA
phytoplankton	Oscillatoria_tenuis	Prot1_Year	-0,0067	0,09	negative	NA	6	NA
phytoplankton	Pandorina_charkowiensis	Prot1_Year	-0,0019	0,41	stable	NA	7,8	NA
phytoplankton	Pandorina_morum	Prot1_Year	0,0031	0,7	stable	NA	7,5	NA
phytoplankton	Paramastix_conifera	Prot1_Year	0,0012	0,57	stable	NA	6,9	NA
phytoplankton	Parapediastrum_biradiatum	Prot1_Year	-0,0048	0,25	stable	NA	5,4	NA
phytoplankton	Parvodinium_goslaviense	Prot1_Year	0,0002	0,51	stable	NA	NA	NA
phytoplankton	Parvodinium_pusillum	Prot1_Year	0,0013	0,58	stable	NA	NA	NA
phytoplankton	Parvodinium_umbonatum	Prot1_Year	0	0,48	stable	NA	NA	NA
phytoplankton	Pauliella_taeniata	Prot1_Year	-0,003	0,35	stable	NA	0,5	NA
phytoplankton	Paulschulzia_pseudovolvox	Prot1_Year	-0,0016	0,37	stable	NA	8,4	NA
phytoplankton	Paulschulzia_tenera	Prot1_Year	0,0018	0,62	stable	NA	NA	NA
phytoplankton	Pediastrum_angulosum	Prot1_Year	-0,0016	0,41	stable	NA	NA	NA
phytoplankton	Pediastrum_boryanum	Prot1_Year	-0,0012	0,42	stable	NA	NA	NA
phytoplankton	Pediastrum_duplex	Prot1_Year	0,0031	0,75	stable	NA	4,9	NA
phytoplankton	Peridiniopsis_cunningtonii	Prot1_Year	-0,0001	0,47	stable	NA	NA	NA
phytoplankton	Peridiniopsis_penardiforme	Prot1_Year	0,0015	0,6	stable	NA	8,8	NA
phytoplankton	Peridinium_bipes	Prot1_Year	0,0026	0,65	stable	NA	11,2	NA
phytoplankton	Peridinium_cinctum	Prot1_Year	0,008	0,9	positive	NA	10,5	NA
phytoplankton	Peridinium_willei	Prot1_Year	0,0092	0,98	positive	NA	NA	NA
phytoplankton	Phacotus_lenticularis	Prot1_Year	0,003	0,65	stable	NA	NA	NA
phytoplankton	Phacus_curvicauda	Prot1_Year	0,0065	0,85	stable	NA	8,5	NA
phytoplankton	Phacus_longicauda	Prot1_Year	0,008	0,9	stable	NA	9,2	NA
phytoplankton	Phacus_monilatus	Prot1_Year	0,0066	0,84	stable	NA	NA	NA
phytoplankton	Phacus_pleuronectes	Prot1_Year	-0,0115	0,04	negative	NA	9,1	NA
phytoplankton	Phacus_tortus	Prot1_Year	0,004	0,75	stable	NA	8,6	NA
phytoplankton	Plagioselmis_nannoplanctica	Prot1_Year	-0,004	0,26	stable	NA	4,8	NA
phytoplankton	Planktolyngbya_contorta	Prot1_Year	-0,0032	0,33	stable	NA	4,3	NA
phytoplankton	Planktolyngbya_limnetica	Prot1_Year	-0,0077	0,08	negative	NA	4,1	NA
phytoplankton	Planktothrix_agardhii	Prot1_Year	0,0062	0,92	positive	NA	7,1	NA
phytoplankton	Planktothrix_mougeotii	Prot1_Year	-0,0033	0,3	stable	NA	7,6	NA
phytoplankton	Pseudanabaena_acicularis	Prot1_Year	-0,0024	0,36	stable	NA	4,7	NA
phytoplankton	Pseudanabaena_dictyothalla	Prot1_Year	0,0014	0,57	stable	NA	6,4	NA
phytoplankton	Pseudanabaena_limnetica	Prot1_Year	-0,002	0,35	stable	NA	5,3	NA
phytoplankton	Pseudanabaena_mucicola	Prot1_Year	-0,0039	0,26	stable	NA	6,5	NA
phytoplankton	Pseudogoniochloris_tripus	Prot1_Year	-0,0054	0,14	stable	NA	NA	NA
phytoplankton	Pseudokephyrion_entzii	Prot1_Year	0,0053	0,83	stable	NA	5,8	NA
phytoplankton	Pseudokephyrion_tatricum	Prot1_Year	-0,003	0,32	stable	NA	NA	NA
phytoplankton	Pseudokirchneriella_elongata	Prot1_Year	-0,0051	0,23	stable	NA	NA	NA
phytoplankton	Pseudopediastrum_boryanum	Prot1_Year	-0,0028	0,29	stable	NA	5,1	NA
phytoplankton	Pseudopedinella_elastica	Prot1_Year	0,003	0,64	stable	NA	6,2	NA
phytoplankton	Pseudopedinella_thomsenii	Prot1_Year	-0,0021	0,36	stable	NA	NA	NA
phytoplankton	Pseudostaurastrum_enorme	Prot1_Year	-0,0007	0,45	stable	NA	NA	NA
phytoplankton	Pseudostaurastrum_limneticum	Prot1_Year	-0,0011	0,42	stable	NA	5,7	NA
phytoplankton	Pseudostaurastrum_planctonicum	Prot1_Year	-0,001	0,45	stable	NA	7,1	NA
phytoplankton	Pseudotetra.....driella_kamillae	Prot1_Year	0,0003	0,53	stable	NA	NA	NA
phytoplankton	Quadricoccus_ellipticus	Prot1_Year	0,0029	0,67	stable	NA	4,2	NA
phytoplankton	Quadrigula_closterioides	Prot1_Year	-0,0042	0,23	stable	NA	6,2	NA
phytoplankton	Quadrigula_korsikovii	Prot1_Year	-0,0038	0,3	stable	NA	NA	NA
phytoplankton	Quadrigula_pfitzeri	Prot1_Year	-0,0057	0,1	stable	NA	7,1	NA
phytoplankton	Radiocystis_geminata	Prot1_Year	-0,0043	0,22	stable	NA	NA	NA
phytoplankton	Raphidocelis_danubiana	Prot1_Year	-0,0043	0,21	stable	NA	2,2	NA
phytoplankton	Raphidocelis_subcapitata	Prot1_Year	0,0001	0,52	stable	NA	NA	NA
phytoplankton	Rhabdoderma_lineare	Prot1_Year	-0,0038	0,28	stable	NA	2,8	NA
phytoplankton	Rhabdogloea_smithii	Prot1_Year	0,0048	0,78	stable	NA	3,4	NA
phytoplankton	Rhizosolenia_longiseta	Prot1_Year	0,0042	0,83	stable	NA	7,3	NA
phytoplankton	Rhodomonas_lacustris	Prot1_Year	-0,0057	0,14	stable	NA	4,9	NA
phytoplankton	Rhodomonas_lens	Prot1_Year	-0,0022	0,38	stable	NA	NA	NA
phytoplankton	Romeria_elegans	Prot1_Year	0,0005	0,52	stable	NA	NA	NA
phytoplankton	Salpingoeca_frequentissima	Prot1_Year	0,0002	0,52	stable	NA	3,8	NA
phytoplankton	Scenedesmus_acuminatus	Prot1_Year	-0,0007	0,47	stable	NA	NA	NA
phytoplankton	Scenedesmus_arcuatus	Prot1_Year	0,0008	0,53	stable	NA	4,3	NA
phytoplankton	Scenedesmus_ellipticus	Prot1_Year	0,0024	0,71	stable	NA	2,6	NA
phytoplankton	Scenedesmus_naegelii	Prot1_Year	-0,0021	0,39	stable	NA	7,1	NA
phytoplankton	Scenedesmus_obtusus	Prot1_Year	-0,0072	0,1	stable	NA	7,2	NA
phytoplankton	Scenedesmus_quadricauda	Prot1_Year	-0,0001	0,49	stable	NA	4,5	NA
phytoplankton	Scenedesmus_verrucosus	Prot1_Year	0,0026	0,65	stable	NA	5,3	NA
phytoplankton	Schroederia_setigera	Prot1_Year	0,0023	0,65	stable	NA	5,9	NA
phytoplankton	Scourfieldia_complanata	Prot1_Year	0,0025	0,63	stable	NA	3,2	NA
phytoplankton	Selenastrum_bibraianum	Prot1_Year	0,005	0,77	stable	NA	6,5	NA
phytoplankton	Selenastrum_gracile	Prot1_Year	-0,0095	0,06	negative	NA	5,6	NA
phytoplankton	Siderocelis_ornata	Prot1_Year	-0,0011	0,43	stable	NA	6,6	NA
phytoplankton	Skeletonema_potamos	Prot1_Year	0,0013	0,56	stable	NA	4,1	NA
phytoplankton	Snowella_atomus	Prot1_Year	-0,0015	0,4	stable	NA	3,2	NA
phytoplankton	Snowella_fennica	Prot1_Year	0,003	0,67	stable	NA	6,1	NA
phytoplankton	Snowella_lacustris	Prot1_Year	0,0076	0,88	stable	NA	7,8	NA
phytoplankton	Snowella_litoralis	Prot1_Year	-0,0018	0,4	stable	NA	6,4	NA
phytoplankton	Snowella_septentrionalis	Prot1_Year	0,0057	0,83	stable	NA	5,1	NA
phytoplankton	Spermatozopsis_exsultans	Prot1_Year	0,0011	0,55	stable	NA	2,7	NA
phytoplankton	Sphaerocystis_planctonica	Prot1_Year	0,0021	0,61	stable	NA	5,3	NA
phytoplankton	Sphaerocystis_schroeteri	Prot1_Year	-0,0054	0,13	stable	NA	6,8	NA
phytoplankton	Spiniferomonas_trioralis	Prot1_Year	0,0005	0,53	stable	NA	NA	NA
phytoplankton	Spondylosium_planum	Prot1_Year	0	0,5	stable	NA	7,3	NA
phytoplankton	Staurasrum_pilosum	Prot1_Year	0,0043	0,74	stable	NA	NA	NA
phytoplankton	Staurastrum_anatinum	Prot1_Year	0,0048	0,85	stable	NA	9,1	NA
phytoplankton	Staurastrum_avicula	Prot1_Year	0,0016	0,61	stable	NA	NA	NA
phytoplankton	Staurastrum_chaetoceras	Prot1_Year	-0,0011	0,42	stable	NA	NA	NA
phytoplankton	Staurastrum_cingulum	Prot1_Year	0,0067	0,91	positive	NA	NA	NA
phytoplankton	Staurastrum_gracile	Prot1_Year	-0,0051	0,25	stable	NA	8	NA
phytoplankton	Staurastrum_longipes	Prot1_Year	-0,0041	0,23	stable	NA	7,5	NA
phytoplankton	Staurastrum_luetkemuelleri	Prot1_Year	0,0036	0,7	stable	NA	NA	NA
phytoplankton	Staurastrum_ophiura	Prot1_Year	0,0024	0,63	stable	NA	NA	NA
phytoplankton	Staurastrum_paradoxum	Prot1_Year	-0,0041	0,22	stable	NA	7,7	NA
phytoplankton	Staurastrum_pingue	Prot1_Year	-0,0025	0,31	stable	NA	8,1	NA
phytoplankton	Staurastrum_pseudopelagicum	Prot1_Year	-0,0038	0,27	stable	NA	NA	NA
phytoplankton	Staurastrum_setigerum	Prot1_Year	-0,0041	0,28	stable	NA	NA	NA
phytoplankton	Staurastrum_teliferum	Prot1_Year	0,0039	0,7	stable	NA	NA	NA
phytoplankton	Staurastrum_tetracerum	Prot1_Year	-0,0003	0,47	stable	NA	NA	NA
phytoplankton	Stauridium_privum	Prot1_Year	-0,0034	0,22	stable	NA	NA	NA
phytoplankton	Stauridium_tetras	Prot1_Year	-0,0024	0,33	stable	NA	2,5	NA
phytoplankton	Staurodesmus_dejectus	Prot1_Year	-0,0069	0,13	stable	NA	NA	NA
phytoplankton	Staurodesmus_extensus	Prot1_Year	-0,0059	0,19	stable	NA	NA	NA
phytoplankton	Staurodesmus_incus	Prot1_Year	-0,0086	0,04	negative	NA	NA	NA
phytoplankton	Staurodesmus_leptodermus	Prot1_Year	0,0015	0,58	stable	NA	NA	NA
phytoplankton	Staurodesmus_mamillatus	Prot1_Year	-0,0001	0,49	stable	NA	NA	NA
phytoplankton	Staurodesmus_ralfsii	Prot1_Year	0,0063	0,82	stable	NA	NA	NA
phytoplankton	Staurodesmus_triangularis	Prot1_Year	-0,0018	0,38	stable	NA	NA	NA
phytoplankton	Staurosira_construens	Prot1_Year	-0,0042	0,26	stable	NA	NA	NA
phytoplankton	Staurosirella_pinnata	Prot1_Year	0,0014	0,56	stable	NA	4,8	NA
phytoplankton	Stelexomonas_dichotoma	Prot1_Year	0,0043	0,78	stable	NA	4,6	NA
phytoplankton	Stephanodiscus_astraea	Prot1_Year	0,0031	0,65	stable	NA	9,2	NA
phytoplankton	Stephanodiscus_binderanus	Prot1_Year	0,0033	0,66	stable	NA	7,3	NA
phytoplankton	Stephanodiscus_hantzschii	Prot1_Year	-0,0005	0,48	stable	NA	6,4	NA
phytoplankton	Stephanodiscus_parvus	Prot1_Year	0,0062	0,79	stable	NA	NA	NA
phytoplankton	Stichococcus_bacillaris	Prot1_Year	-0,0072	0,16	stable	NA	4,4	NA
phytoplankton	Stichococcus_pelagicus	Prot1_Year	0,0005	0,53	stable	NA	NA	NA
phytoplankton	Stichogloea_doederleinii	Prot1_Year	-0,0007	0,48	stable	NA	5,9	NA
phytoplankton	Stichogloea_olivacea	Prot1_Year	-0,0034	0,31	stable	NA	4,7	NA
phytoplankton	Strombomonas_verrucosa	Prot1_Year	-0,004	0,28	stable	NA	8,8	NA
phytoplankton	Surirella_robusta	Prot1_Year	-0,0004	0,49	stable	NA	NA	NA
phytoplankton	Synedra_nana	Prot1_Year	-0,0076	0,1	stable	NA	5	NA
phytoplankton	Synedra_ulna	Prot1_Year	0,0056	0,88	stable	NA	8,1	NA
phytoplankton	Synura_petersenii	Prot1_Year	0,001	0,55	stable	NA	NA	NA
phytoplankton	Synura_uvella	Prot1_Year	-0,0015	0,42	stable	NA	7,2	NA
phytoplankton	Synuropsis_gracilis	Prot1_Year	0,0008	0,54	stable	NA	NA	NA
phytoplankton	Tabellaria_fenestrata	Prot1_Year	0,0019	0,65	stable	NA	7,2	NA
phytoplankton	Tabellaria_flocculosa	Prot1_Year	-0,0067	0,07	negative	NA	7,3	NA
phytoplankton	Teilingia_granulata	Prot1_Year	-0,0062	0,11	stable	NA	5,5	NA
phytoplankton	Telonema_subtile	Prot1_Year	0,0067	0,86	stable	NA	4	NA
phytoplankton	Tetra.........driella_jovetti	Prot1_Year	-0,0081	0,04	negative	NA	NA	NA
phytoplankton	Tetra.........driella_regularis	Prot1_Year	0,0005	0,53	stable	NA	NA	NA
phytoplankton	Tetrabaena_socialis	Prot1_Year	-0,0024	0,38	stable	NA	NA	NA
phytoplankton	Tetrachlorella_alternans	Prot1_Year	-0,0036	0,31	stable	NA	3,2	NA
phytoplankton	Tetraedron_caudatum	Prot1_Year	-0,0095	0,04	negative	NA	4,4	NA
phytoplankton	Tetraedron_minimum	Prot1_Year	-0,0026	0,29	stable	NA	5,1	NA
phytoplankton	Tetraedron_triangulare	Prot1_Year	-0,0093	0,1	negative	NA	4,9	NA
phytoplankton	Tetrastrum_staurogeniaeforme	Prot1_Year	0,0018	0,59	stable	NA	2,3	NA
phytoplankton	Tetrastrum_triangulare	Prot1_Year	-0,0026	0,38	stable	NA	3,5	NA
phytoplankton	Trachelomonas_acanthostoma	Prot1_Year	-0,0003	0,49	stable	NA	NA	NA
phytoplankton	Trachelomonas_armata	Prot1_Year	0,0055	0,79	stable	NA	NA	NA
phytoplankton	Trachelomonas_crebea	Prot1_Year	-0,0033	0,35	stable	NA	NA	NA
phytoplankton	Trachelomonas_intermedia	Prot1_Year	-0,0046	0,22	stable	NA	7,9	NA
phytoplankton	Trachelomonas_oblonga	Prot1_Year	-0,0028	0,36	stable	NA	NA	NA
phytoplankton	Trachelomonas_planctonica	Prot1_Year	-0,0026	0,33	stable	NA	NA	NA
phytoplankton	Trachelomonas_rugulosa	Prot1_Year	-0,0039	0,31	stable	NA	NA	NA
phytoplankton	Trachelomonas_similis	Prot1_Year	-0,006	0,2	stable	NA	NA	NA
phytoplankton	Trachelomonas_volvocina	Prot1_Year	-0,0068	0,1	stable	NA	7,5	NA
phytoplankton	Trachelomonas_volvocinopsis	Prot1_Year	0,0081	0,96	positive	NA	8,3	NA
phytoplankton	Trachelomonas_volzii	Prot1_Year	-0,0013	0,44	stable	NA	NA	NA
phytoplankton	Treubaria_setigera	Prot1_Year	0,0006	0,56	stable	NA	4,8	NA
phytoplankton	Treubaria_triappendiculata	Prot1_Year	-0,0059	0,2	stable	NA	4,6	NA
phytoplankton	Ulnaria_delicatissima	Prot1_Year	0,0058	0,89	stable	NA	NA	NA
phytoplankton	Ulnaria_ulna	Prot1_Year	-0,0018	0,35	stable	NA	7,5	NA
phytoplankton	Uroglena_volvox	Prot1_Year	-0,0034	0,33	stable	NA	10,6	NA
phytoplankton	Uroglenopsis_americana	Prot1_Year	0,0027	0,65	stable	NA	NA	NA
phytoplankton	Urosolenia_eriensis	Prot1_Year	0,0034	0,78	stable	NA	8,9	NA
phytoplankton	Westella_botryoides	Prot1_Year	0,0003	0,52	stable	NA	5,3	NA
phytoplankton	Willea_apiculata	Prot1_Year	0,0015	0,59	stable	NA	NA	NA
phytoplankton	Willea_crucifera	Prot1_Year	-0,0019	0,39	stable	NA	3,6	NA
phytoplankton	Willea_irregularis	Prot1_Year	0,0044	0,76	stable	NA	NA	NA
phytoplankton	Willea_rectangularis	Prot1_Year	-0,0004	0,48	stable	NA	2,6	NA
phytoplankton	Willea_truncata	Prot1_Year	-0,0001	0,51	stable	NA	NA	NA
phytoplankton	Willea_vilhelmii	Prot1_Year	-0,0021	0,39	stable	NA	NA	NA
phytoplankton	Woronichinia_compacta	Prot1_Year	0,011	0,97	positive	NA	7,5	NA
phytoplankton	Woronichinia_elorantae	Prot1_Year	0,0031	0,67	stable	NA	4,5	NA
phytoplankton	Woronichinia_karelica	Prot1_Year	0,0054	0,77	stable	NA	6,4	NA
phytoplankton	Woronichinia_naegeliana	Prot1_Year	0,0054	0,88	stable	NA	7,9	NA
phytoplankton	Xanthidium_antilopaeum	Prot1_Year	-0,0015	0,38	stable	NA	NA	NA
plants	Agrostis_capillaris	Prot1_Year	-0,1942	0,21	stable	7,84545056	32	NA
plants	Andromeda_polifolia	Prot1_Year	-0,0366	0,43	stable	NA	20	NA
plants	Betula_pubescens	Prot1_Year	-0,027	0,44	stable	6,286491784	2000	NA
plants	Calamagrostis_arundinacea	Prot1_Year	-0,0819	0,36	stable	7,183356517	90	NA
plants	Calluna_vulgaris	Prot1_Year	-0,0002	0,51	stable	7,221780975	45,5	NA
plants	Carex_globularis	Prot1_Year	0,1234	0,72	stable	2,905865109	37,5	NA
plants	Deschampsia_flexuosa	Prot1_Year	-0,3052	0,06	negative	7,894033752	11	NA
plants	Diphasiastrum_complanatum	Prot1_Year	-0,0784	0,37	stable	4,364624255	12,5	NA
plants	Dryopteris_carthusiana	Prot1_Year	-0,0826	0,38	stable	7,067742545	50	NA
plants	Empetrum_nigrum	Prot1_Year	-0,0232	0,49	stable	5,481186651	30	NA
plants	Epilobium_angustifolium	Prot1_Year	-0,0506	0,43	stable	7,89173544	120	NA
plants	Equisetum_sylvaticum	Prot1_Year	-0,063	0,39	stable	5,832038395	41,5	NA
plants	Eriophorum_vaginatum	Prot1_Year	0,1521	0,71	stable	6,506783391	42,5	NA
plants	Geranium_sylvaticum	Prot1_Year	0,1402	0,67	stable	5,964053095	31,6	NA
plants	Gymnocarpium_dryopteris	Prot1_Year	-0,038	0,44	stable	5,979970952	37,5	NA
plants	Juniperus_communis	Prot1_Year	0,1684	0,79	stable	7,844230614	500	NA
plants	Ledum_palustre	Prot1_Year	-0,0341	0,44	stable	4,782988449	80	NA
plants	Linnaea_borealis	Prot1_Year	0,087	0,66	stable	3,610502047	5	NA
plants	Luzula_pilosa	Prot1_Year	0,0427	0,59	stable	6,596178307	20	NA
plants	Lycopodium_annotinum	Prot1_Year	0,1385	0,74	stable	5,084851297	25,24	NA
plants	Maianthemum_bifolium	Prot1_Year	0,2018	0,76	stable	6,198712862	12,5	NA
plants	Melampyrum_pratense	Prot1_Year	0,3467	0,96	positive	6,980751448	30	NA
plants	Melampyrum_sylvaticum	Prot1_Year	-0,3088	0,1	negative	5,262743361	22,5	NA
plants	Orthilia_secunda	Prot1_Year	0,2107	0,84	stable	5,833838842	12	NA
plants	Oxalis_acetosella	Prot1_Year	-0,2491	0,19	stable	7,467446501	7	NA
plants	Picea_abies	Prot1_Year	0,1459	0,75	stable	4,794107466	2615	NA
plants	Pinus_sylvestris	Prot1_Year	0,0417	0,6	stable	5,71821892	2200	NA
plants	Populus_tremula	Prot1_Year	0,0211	0,54	stable	7,167718376	NA	NA
plants	Potentilla_erecta	Prot1_Year	-0,029	0,47	stable	7,523634534	20	NA
plants	Rubus_chamaemorus	Prot1_Year	0,2902	0,88	stable	3,277515648	12,5	NA
plants	Rubus_saxatilis	Prot1_Year	0,0181	0,53	stable	5,676229351	23	NA
plants	Solidago_virgaurea	Prot1_Year	-0,1513	0,22	stable	7,247517462	40	NA
plants	Sorbus_aucuparia	Prot1_Year	-0,0268	0,44	stable	7,321157635	1500	NA
plants	Trientalis_europaea	Prot1_Year	-0,1231	0,3	stable	5,146378115	10	NA
plants	Vaccinium_microcarpon	Prot1_Year	0,125	0,67	stable	2,539151158	30	NA
plants	Vaccinium_myrtillus	Prot1_Year	-0,192	0,21	stable	6,686492723	20	NA
plants	Vaccinium_oxycoccos	Prot1_Year	0,1413	0,73	stable	5,861163005	37,5	NA
plants	Vaccinium_uliginosum	Prot1_Year	-0,1844	0,19	stable	6,274849184	30	NA
plants	Vaccinium_vitis.idaea	Prot1_Year	-0,0906	0,38	stable	6,077170627	13,5	NA
